# Supplementary material for: Single-Particle Entanglement Dynamics in Complex Systems
Source: Entropy (Basel). 2025 Dec 25;28(1):29. doi: 10.3390/e28010029 (PMC12839925; doi:10.3390/e28010029)
Supplement: Supplementary file 1 [file entropy-28-00029-s001.zip]

Archive with 1 entries (1 files):
- entropy-3953613-supplementary.pdf
